# Supplementary material for: ﻿Five new species of Trichoderma from moist soils in China
Source: MycoKeys. 2022 Feb 17;87:133–57. doi: 10.3897/mycokeys.87.76085 (PMC8873192; doi:10.3897/mycokeys.87.76085)
Supplement: XML Treatment for Trichoderma hailarense [file mycokeys.87.76085-treatment1.xml]

<!DOCTYPE tp:taxon-treatment
  PUBLIC "-//TaxonX//DTD Taxonomic Treatment Publishing DTD v0 20100105//EN" "tax-treatment-NSO.dtd">
<tp:taxon-treatment xmlns:tp="http://www.plazi.org/taxpub"><tp:treatment-meta><kwd-group><label>Taxon classification</label><kwd>
                <named-content content-type="kingdom">Fungi</named-content>
              </kwd><kwd>
                <named-content content-type="order">Hypocreales</named-content>
              </kwd><kwd>
                <named-content content-type="family">Hypocreaceae</named-content>
              </kwd></kwd-group><mixed-citation publication-type="journal"><person-group><name><surname>Zhang</surname><given-names>Guang-Zhi</given-names></name><name><surname>Yang</surname><given-names>He-Tong</given-names></name><name><surname>Zhang</surname><given-names>Xin-Jian</given-names></name><name><surname>Zhou</surname><given-names>Fang-Yuan</given-names></name><name><surname>Wu</surname><given-names>Xiao-Qing</given-names></name><name><surname>Xie</surname><given-names>Xue-Ying</given-names></name><name><surname>Zhao</surname><given-names>Xiao-Yan</given-names></name><name><surname>Zhou</surname><given-names>Hong-Zi</given-names></name></person-group><article-title>﻿Five new species of <italic><tp:taxon-name><tp:taxon-name-part taxon-name-part-type="genus" reg="Trichoderma">Trichoderma</tp:taxon-name-part></tp:taxon-name></italic> from moist soils in China</article-title><source>MycoKeys</source><day>17</day><month>02</month><year>2022</year><volume>87</volume><fpage>133</fpage><lpage>157</lpage><pub-id pub-id-type="doi">10.3897/mycokeys.87.76085</pub-id></mixed-citation></tp:treatment-meta><tp:nomenclature><label>﻿</label><tp:taxon-name>
              <object-id xmlns:xlink="http://www.w3.org/1999/xlink" content-type="arpha" xlink:type="simple">9E2BEFC1-73D8-56DC-A035-342FB5D4251A</object-id>
              <tp:taxon-name-part taxon-name-part-type="genus" reg="Trichoderma">Trichoderma</tp:taxon-name-part>
              <tp:taxon-name-part taxon-name-part-type="species" reg="hailarense">hailarense</tp:taxon-name-part>
              <object-id xmlns:xlink="http://www.w3.org/1999/xlink" content-type="mycobank" xlink:type="simple">821318</object-id>
            </tp:taxon-name><tp:taxon-authority>G.Z. Zhang</tp:taxon-authority><tp:taxon-status xmlns:xlink="http://www.w3.org/1999/xlink" xlink:type="simple">sp. nov.</tp:taxon-status><xref ref-type="fig" rid="F3">Fig. 3</xref></tp:nomenclature><tp:treatment-sec sec-type="etymology" id="SECID0EBOBI"><title>Etymology.</title><p>The specific epithet “<italic><tp:taxon-name><tp:taxon-name-part taxon-name-part-type="genus" reg="Trichoderma"/><tp:taxon-name-part taxon-name-part-type="species" reg="hailarense">hailarense</tp:taxon-name-part></tp:taxon-name></italic>” refers to the locality, the Hailar River Basin in Inner Mongolia of China where the holotype was found.</p></tp:treatment-sec><tp:treatment-sec sec-type="Typification" id="SECID0EROBI"><title>Typification.</title><p>China. Inner Mongolia, Hailar River Basin, 618 m (altitude), isolated from soil, 17 September 2016, G.Z. <italic>Zhang</italic> (Holotype WT 17901).</p></tp:treatment-sec><tp:treatment-sec sec-type="diagnosis" id="SECID0EZOBI"><title>Diagnosis.</title><p>Phylogenetically, <italic><tp:taxon-name><tp:taxon-name-part taxon-name-part-type="genus" reg="Trichoderma">Trichoderma</tp:taxon-name-part><tp:taxon-name-part taxon-name-part-type="species" reg="hailarense">hailarense</tp:taxon-name-part></tp:taxon-name></italic> formed a distinct clade and is related to <italic><tp:taxon-name><tp:taxon-name-part taxon-name-part-type="genus" reg="Trichoderma">T.</tp:taxon-name-part><tp:taxon-name-part taxon-name-part-type="species" reg="gamsii">gamsii</tp:taxon-name-part></tp:taxon-name></italic> and <italic><tp:taxon-name><tp:taxon-name-part taxon-name-part-type="genus" reg="Trichoderma">T.</tp:taxon-name-part><tp:taxon-name-part taxon-name-part-type="species" reg="neokoningii">neokoningii</tp:taxon-name-part></tp:taxon-name></italic> (Fig. <xref ref-type="fig" rid="F1">1</xref>). The sequence similarity of <italic>rpb2</italic> with <italic><tp:taxon-name><tp:taxon-name-part taxon-name-part-type="genus" reg="Trichoderma">T.</tp:taxon-name-part><tp:taxon-name-part taxon-name-part-type="species" reg="gamsii">gamsii</tp:taxon-name-part></tp:taxon-name></italic> S488 and <italic><tp:taxon-name><tp:taxon-name-part taxon-name-part-type="genus" reg="Trichoderma">T.</tp:taxon-name-part><tp:taxon-name-part taxon-name-part-type="species" reg="neokoningii">neokoningii</tp:taxon-name-part></tp:taxon-name></italic> CBS120070 was 97.32% and 96.86%, respectively and the sequence similarity of <italic>tef1</italic>-α with <italic><tp:taxon-name><tp:taxon-name-part taxon-name-part-type="genus" reg="Trichoderma">T.</tp:taxon-name-part><tp:taxon-name-part taxon-name-part-type="species" reg="gamsii">gamsii</tp:taxon-name-part></tp:taxon-name></italic> S488 and <italic><tp:taxon-name><tp:taxon-name-part taxon-name-part-type="genus" reg="Trichoderma">T.</tp:taxon-name-part><tp:taxon-name-part taxon-name-part-type="species" reg="neokoningii">neokoningii</tp:taxon-name-part></tp:taxon-name></italic> CBS120070 was 97.43% and 96.66%, respectively. Colonies of <italic><tp:taxon-name><tp:taxon-name-part taxon-name-part-type="genus" reg="Trichoderma">T.</tp:taxon-name-part><tp:taxon-name-part taxon-name-part-type="species" reg="hailarense">hailarense</tp:taxon-name-part></tp:taxon-name></italic> did not form conidia on <abbrev xmlns:xlink="http://www.w3.org/1999/xlink" xlink:title="potato dextrose agar" id="ABBRID0E6RBI" xlink:type="simple">PDA</abbrev> and conidia of <italic><tp:taxon-name><tp:taxon-name-part taxon-name-part-type="genus" reg="Trichoderma">T.</tp:taxon-name-part><tp:taxon-name-part taxon-name-part-type="species" reg="hailarense">hailarense</tp:taxon-name-part></tp:taxon-name></italic> on other media were obovoid, delicately roughened and easily distinguished from those of <italic><tp:taxon-name><tp:taxon-name-part taxon-name-part-type="genus" reg="Trichoderma">T.</tp:taxon-name-part><tp:taxon-name-part taxon-name-part-type="species" reg="gamsii">gamsii</tp:taxon-name-part></tp:taxon-name></italic> and <italic><tp:taxon-name><tp:taxon-name-part taxon-name-part-type="genus" reg="Trichoderma">T.</tp:taxon-name-part><tp:taxon-name-part taxon-name-part-type="species" reg="neokoningii">neokoningii</tp:taxon-name-part></tp:taxon-name></italic>.</p></tp:treatment-sec><tp:treatment-sec sec-type="Teleomorph" id="SECID0EETBI"><title>Teleomorph.</title><p>Unknown.</p><p>Growth optimal at 30 °C, slow at 35 °C on all media. Colony radius after 72 h at 30 °C 53–56 mm on <abbrev xmlns:xlink="http://www.w3.org/1999/xlink" xlink:title="potato dextrose agar" id="ABBRID0ELTBI" xlink:type="simple">PDA</abbrev>, 54–56 mm on <abbrev xmlns:xlink="http://www.w3.org/1999/xlink" xlink:title="Difco cornmeal agar" id="ABBRID0EPTBI" xlink:type="simple">CMD</abbrev>, 33–37 mm on <abbrev xmlns:xlink="http://www.w3.org/1999/xlink" xlink:title="malt extract agar" id="ABBRID0ETTBI" xlink:type="simple">MEA</abbrev> and 33–36 mm on SNA. Colony radius after 72 h at 35 °C 13–15 mm on <abbrev xmlns:xlink="http://www.w3.org/1999/xlink" xlink:title="potato dextrose agar" id="ABBRID0EXTBI" xlink:type="simple">PDA</abbrev>, 10–14 mm on <abbrev xmlns:xlink="http://www.w3.org/1999/xlink" xlink:title="Difco cornmeal agar" id="ABBRID0E2TBI" xlink:type="simple">CMD</abbrev>, 9–12 mm on <abbrev xmlns:xlink="http://www.w3.org/1999/xlink" xlink:title="malt extract agar" id="ABBRID0E6TBI" xlink:type="simple">MEA</abbrev> and 10–12 mm on SNA. Aerial mycelia abundant, arachnoid on <abbrev xmlns:xlink="http://www.w3.org/1999/xlink" xlink:title="potato dextrose agar" id="ABBRID0EDUBI" xlink:type="simple">PDA</abbrev> after 72 h at 25 °C under 12 h photoperiod. Conidiation started around the inoculation point after 7 days on <abbrev xmlns:xlink="http://www.w3.org/1999/xlink" xlink:title="potato dextrose agar" id="ABBRID0EHUBI" xlink:type="simple">PDA</abbrev>, with relatively few or small conidia. Diffusing pigment or distinctive odour absent. Conidiation started around the inoculation point after 7 days on <abbrev xmlns:xlink="http://www.w3.org/1999/xlink" xlink:title="malt extract agar" id="ABBRID0ELUBI" xlink:type="simple">MEA</abbrev>, forming a few large pustules, cream yellow. On SNA, aerial mycelia were few, forming a few large pustules around the inoculation point in age, cream-yellow. Conidiophores and branches narrow and flexuous, tending to be regularly verticillate, forming a pyramidal structure, with each branch terminating in a cruciate whorl of up to five phialides. Phialides, lageniform, (8.0–)9.4–13.1(–15.5) × (2.5–)3.0–3.5(–3.6) μm (mean = 11.2 × 3.3 μm), base 1.8–2.5 μm (mean = 2.1 μm); phialide length/width ratio (2.33–)2.7–4.4(–5.9) (mean = 3.4). Conidia obovoid, (4.2–)4.3–4.7(–4.9) × (3.4–)3.6–3.9(–4.1) μm (mean = 4.5 × 3.7 μm), length/width ratio 1.1–1.4 (mean = 1.2), delicately roughened. Chlamydospores: (7.0–)7.5–8.2(–8.5) × (6.5–)7.0–7.5(–8.3) μm.</p><fig id="F3" position="float" orientation="portrait"><object-id xmlns:xlink="http://www.w3.org/1999/xlink" content-type="doi" xlink:type="simple">10.3897/mycokeys.87.76085.figure3</object-id><object-id xmlns:xlink="http://www.w3.org/1999/xlink" content-type="arpha" xlink:type="simple">1C8BF160-DE48-5949-B513-B203D0A98681</object-id><label>Figure 3.</label><caption><p><italic><tp:taxon-name><tp:taxon-name-part taxon-name-part-type="genus" reg="Trichoderma">Trichoderma</tp:taxon-name-part><tp:taxon-name-part taxon-name-part-type="species" reg="hailarense">hailarense</tp:taxon-name-part></tp:taxon-name></italic><bold>A–D</bold> cultures on different media incubated at 25 °C for 14 days (<bold>A</bold> on <abbrev xmlns:xlink="http://www.w3.org/1999/xlink" xlink:title="potato dextrose agar" id="ABBRID0EGVBI" xlink:type="simple">PDA</abbrev><bold>B</bold> on <abbrev xmlns:xlink="http://www.w3.org/1999/xlink" xlink:title="malt extract agar" id="ABBRID0EMVBI" xlink:type="simple">MEA</abbrev><bold>C</bold> on <abbrev xmlns:xlink="http://www.w3.org/1999/xlink" xlink:title="Difco cornmeal agar" id="ABBRID0ESVBI" xlink:type="simple">CMD</abbrev><bold>D</bold> on SNA) <bold>E, G–K</bold> conidiophores and phialides <bold>F</bold> chlamydospores <bold>L, M</bold> conidia. Notes: <bold>E</bold> on <abbrev xmlns:xlink="http://www.w3.org/1999/xlink" xlink:title="malt extract agar" id="ABBRID0EAWBI" xlink:type="simple">MEA</abbrev><bold>F–M</bold> on <abbrev xmlns:xlink="http://www.w3.org/1999/xlink" xlink:title="potato dextrose agar" id="ABBRID0EGWBI" xlink:type="simple">PDA</abbrev><bold>A–M</bold> from WT17901. Scale bars: 10 μm (<bold>E–J</bold>).</p></caption><graphic xmlns:xlink="http://www.w3.org/1999/xlink" xlink:href="mycokeys-87-133-g003.jpg" position="float" orientation="portrait" xlink:type="simple" id="oo_647556.jpg"><uri content-type="original_file" xlink:type="simple">https://binary.pensoft.net/fig/647556</uri></graphic></fig></tp:treatment-sec><tp:treatment-sec sec-type="distribution" id="SECID0ETWBI"><title>Distribution.</title><p>China. Inner Mongolia.</p></tp:treatment-sec><tp:treatment-sec sec-type="Additional specimen examined" id="SECID0EYWBI"><title>Additional specimen examined.</title><p>China. Inner Mongolia, Hulun Buir, 610 m (altitude), isolated from soil, 17 September 2016, <italic>J.D. Hu</italic> (WT17905).</p></tp:treatment-sec><tp:treatment-sec sec-type="notes" id="SECID0EAXBI"><title>Notes.</title><p>Phylogenetically <italic><tp:taxon-name><tp:taxon-name-part taxon-name-part-type="genus" reg="Trichoderma">Trichoderma</tp:taxon-name-part><tp:taxon-name-part taxon-name-part-type="species" reg="hailarense">hailarense</tp:taxon-name-part></tp:taxon-name></italic> is related to <italic><tp:taxon-name><tp:taxon-name-part taxon-name-part-type="genus" reg="Trichoderma">T.</tp:taxon-name-part><tp:taxon-name-part taxon-name-part-type="species" reg="gamsii">gamsii</tp:taxon-name-part></tp:taxon-name></italic> and <italic><tp:taxon-name><tp:taxon-name-part taxon-name-part-type="genus" reg="Trichoderma">T.</tp:taxon-name-part><tp:taxon-name-part taxon-name-part-type="species" reg="neokoningii">neokoningii</tp:taxon-name-part></tp:taxon-name></italic> (Fig. <xref ref-type="fig" rid="F1">1</xref>) and does not meet the <italic>sp</italic>∃!(<italic>rpb2</italic><sub>99</sub>≅<italic>tef1</italic><sub>97</sub>) standard for <italic><tp:taxon-name><tp:taxon-name-part taxon-name-part-type="genus" reg="Trichoderma">T.</tp:taxon-name-part><tp:taxon-name-part taxon-name-part-type="species" reg="gamsii">gamsii</tp:taxon-name-part></tp:taxon-name></italic> or <italic><tp:taxon-name><tp:taxon-name-part taxon-name-part-type="genus" reg="Trichoderma">T.</tp:taxon-name-part><tp:taxon-name-part taxon-name-part-type="species" reg="neokoningii">neokoningii</tp:taxon-name-part></tp:taxon-name></italic>. Morphologically, colonies of <italic><tp:taxon-name><tp:taxon-name-part taxon-name-part-type="genus" reg="Trichoderma">T.</tp:taxon-name-part><tp:taxon-name-part taxon-name-part-type="species" reg="gamsii">gamsii</tp:taxon-name-part></tp:taxon-name></italic> and <italic><tp:taxon-name><tp:taxon-name-part taxon-name-part-type="genus" reg="Trichoderma">T.</tp:taxon-name-part><tp:taxon-name-part taxon-name-part-type="species" reg="neokoningii">neokoningii</tp:taxon-name-part></tp:taxon-name></italic> on <abbrev xmlns:xlink="http://www.w3.org/1999/xlink" xlink:title="potato dextrose agar" id="ABBRID0E6ZBI" xlink:type="simple">PDA</abbrev> formed conidia sporadically or in hemispherical pustules and conidia of <italic><tp:taxon-name><tp:taxon-name-part taxon-name-part-type="genus" reg="Trichoderma">T.</tp:taxon-name-part><tp:taxon-name-part taxon-name-part-type="species" reg="gamsii">gamsii</tp:taxon-name-part></tp:taxon-name></italic> and <italic><tp:taxon-name><tp:taxon-name-part taxon-name-part-type="genus" reg="Trichoderma">T.</tp:taxon-name-part><tp:taxon-name-part taxon-name-part-type="species" reg="neokoningii">neokoningii</tp:taxon-name-part></tp:taxon-name></italic> were ellipsoidal to oblong, smooth-walled (<xref ref-type="bibr" rid="B25">Jaklitsch et al. 2006</xref>). However, colonies of <italic><tp:taxon-name><tp:taxon-name-part taxon-name-part-type="genus" reg="Trichoderma">T.</tp:taxon-name-part><tp:taxon-name-part taxon-name-part-type="species" reg="hailarense">hailarense</tp:taxon-name-part></tp:taxon-name></italic> did not form conidia on <abbrev xmlns:xlink="http://www.w3.org/1999/xlink" xlink:title="potato dextrose agar" id="ABBRID0EI2BI" xlink:type="simple">PDA</abbrev> and conidia of <italic><tp:taxon-name><tp:taxon-name-part taxon-name-part-type="genus" reg="Trichoderma">T.</tp:taxon-name-part><tp:taxon-name-part taxon-name-part-type="species" reg="hailarense">hailarense</tp:taxon-name-part></tp:taxon-name></italic> on other media were obovoid, delicately roughened and easily distinguished from those of <italic><tp:taxon-name><tp:taxon-name-part taxon-name-part-type="genus" reg="Trichoderma">T.</tp:taxon-name-part><tp:taxon-name-part taxon-name-part-type="species" reg="gamsii">gamsii</tp:taxon-name-part></tp:taxon-name></italic> and <italic><tp:taxon-name><tp:taxon-name-part taxon-name-part-type="genus" reg="Trichoderma">T.</tp:taxon-name-part><tp:taxon-name-part taxon-name-part-type="species" reg="neokoningii">neokoningii</tp:taxon-name-part></tp:taxon-name></italic>.</p></tp:treatment-sec><tp:treatment-sec><!--Section generated to contain objects referenced in tp:taxon-treatment.--><fig id="F1" position="float" orientation="portrait"><object-id xmlns:xlink="http://www.w3.org/1999/xlink" content-type="doi" xlink:type="simple">10.3897/mycokeys.87.76085.figure1</object-id><object-id xmlns:xlink="http://www.w3.org/1999/xlink" content-type="arpha" xlink:type="simple">B4299DC0-CCC1-519C-B6C7-9DFA15E91C13</object-id><label>Figure 1.</label><caption><p>Phylogenetic tree, based on the Maximum Likelihood analysis of the <italic>rpb2</italic> (left; InL = -5930.92) and <italic>tef1</italic>-α (right; InL = -7681.95) dataset. Bootstrap values of Maximum Likelihood (left) and Maximum Parsimony (right) above 50% are indicated at the nodes. The tree is rooted with <italic><tp:taxon-name><tp:taxon-name-part taxon-name-part-type="genus" reg="Protocrea">Protocrea</tp:taxon-name-part><tp:taxon-name-part taxon-name-part-type="species" reg="illinoensis">illinoensis</tp:taxon-name-part></tp:taxon-name></italic> TFC 9698 and <italic><tp:taxon-name><tp:taxon-name-part taxon-name-part-type="genus" reg="Protocrea">P.</tp:taxon-name-part><tp:taxon-name-part taxon-name-part-type="species" reg="farinose">farinose</tp:taxon-name-part></tp:taxon-name></italic> CPK 3144. New species proposed here are indicated in bold. The type strains are indicated with an asterisk (*) after the strain number. Results of the pairwise sequence similarity are illustrated on the dashed lines between the query strain and its closely-related species (arrows point to the reference strains).</p></caption><graphic xmlns:xlink="http://www.w3.org/1999/xlink" xlink:href="mycokeys-87-133-g001.jpg" position="float" orientation="portrait" xlink:type="simple" id="oo_647554.jpg"><uri content-type="original_file" xlink:type="simple">https://binary.pensoft.net/fig/647554</uri></graphic></fig></tp:treatment-sec><ref-list><ref id="B25"><mixed-citation xmlns:xlink="http://www.w3.org/1999/xlink" xlink:type="simple"><person-group><name name-style="western"><surname>Jaklitsch</surname><given-names>WM</given-names></name><name name-style="western"><surname>Komon</surname><given-names>M</given-names></name><name name-style="western"><surname>Kubicek</surname><given-names>CP</given-names></name><name name-style="western"><surname>Druzhinina</surname><given-names>IS</given-names></name></person-group> (<year>2006</year>) <article-title><italic><tp:taxon-name><tp:taxon-name-part taxon-name-part-type="genus">Hypocrea</tp:taxon-name-part><tp:taxon-name-part taxon-name-part-type="species">crystalligena</tp:taxon-name-part></tp:taxon-name></italic> sp. nov., a common European species with a white-spored <italic><tp:taxon-name><tp:taxon-name-part taxon-name-part-type="genus">Trichoderma</tp:taxon-name-part></tp:taxon-name></italic> anamorph.</article-title><source>Mycologia</source><volume>98</volume>(<issue>3</issue>): <fpage>499</fpage>–<lpage>513</lpage>. <ext-link xlink:href="10.3852/mycologia.98.3.499" ext-link-type="doi" xlink:type="simple">https://doi.org/10.3852/mycologia.98.3.499</ext-link></mixed-citation></ref></ref-list></tp:taxon-treatment>
