# Supplementary material for: ﻿Five new species of Trichoderma from moist soils in China
Source: MycoKeys. 2022 Feb 17;87:133–57. doi: 10.3897/mycokeys.87.76085 (PMC8873192; doi:10.3897/mycokeys.87.76085)
Supplement: XML Treatment for Trichoderma macrofasciculatum [file mycokeys.87.76085-treatment2.xml]

<!DOCTYPE tp:taxon-treatment
  PUBLIC "-//TaxonX//DTD Taxonomic Treatment Publishing DTD v0 20100105//EN" "tax-treatment-NSO.dtd">
<tp:taxon-treatment xmlns:tp="http://www.plazi.org/taxpub"><tp:treatment-meta><kwd-group><label>Taxon classification</label><kwd>
                <named-content content-type="kingdom">Fungi</named-content>
              </kwd><kwd>
                <named-content content-type="order">Hypocreales</named-content>
              </kwd><kwd>
                <named-content content-type="family">Hypocreaceae</named-content>
              </kwd></kwd-group><mixed-citation publication-type="journal"><person-group><name><surname>Zhang</surname><given-names>Guang-Zhi</given-names></name><name><surname>Yang</surname><given-names>He-Tong</given-names></name><name><surname>Zhang</surname><given-names>Xin-Jian</given-names></name><name><surname>Zhou</surname><given-names>Fang-Yuan</given-names></name><name><surname>Wu</surname><given-names>Xiao-Qing</given-names></name><name><surname>Xie</surname><given-names>Xue-Ying</given-names></name><name><surname>Zhao</surname><given-names>Xiao-Yan</given-names></name><name><surname>Zhou</surname><given-names>Hong-Zi</given-names></name></person-group><article-title>﻿Five new species of <italic><tp:taxon-name><tp:taxon-name-part taxon-name-part-type="genus" reg="Trichoderma">Trichoderma</tp:taxon-name-part></tp:taxon-name></italic> from moist soils in China</article-title><source>MycoKeys</source><day>17</day><month>02</month><year>2022</year><volume>87</volume><fpage>133</fpage><lpage>157</lpage><pub-id pub-id-type="doi">10.3897/mycokeys.87.76085</pub-id></mixed-citation></tp:treatment-meta><tp:nomenclature><label>﻿</label><tp:taxon-name>
              <object-id xmlns:xlink="http://www.w3.org/1999/xlink" content-type="arpha" xlink:type="simple">78B37AB8-8A21-52F5-B563-06B4AA0094BE</object-id>
              <tp:taxon-name-part taxon-name-part-type="genus" reg="Trichoderma">Trichoderma</tp:taxon-name-part>
              <tp:taxon-name-part taxon-name-part-type="species" reg="macrofasciculatum">macrofasciculatum</tp:taxon-name-part>
              <object-id xmlns:xlink="http://www.w3.org/1999/xlink" content-type="mycobank" xlink:type="simple">821299</object-id>
            </tp:taxon-name><tp:taxon-authority>G.Z. Zhang</tp:taxon-authority><tp:taxon-status xmlns:xlink="http://www.w3.org/1999/xlink" xlink:type="simple">sp. nov.</tp:taxon-status><xref ref-type="fig" rid="F4">Fig. 4</xref></tp:nomenclature><tp:treatment-sec sec-type="etymology" id="SECID0E24BI"><title>Etymology.</title><p>The specific epithet “<italic><tp:taxon-name><tp:taxon-name-part taxon-name-part-type="genus" reg="Trichoderma"/><tp:taxon-name-part taxon-name-part-type="species" reg="macrofasciculatum">macrofasciculatum</tp:taxon-name-part></tp:taxon-name></italic>” refers to the morphological feature of the conidiation, conidiophores aggregated into large fascicles in concentric rings.</p></tp:treatment-sec><tp:treatment-sec sec-type="Typification" id="SECID0EL5BI"><title>Typification.</title><p>China, Sichuan, Nine-Village Valley, 2405 m (altitude), isolated from soil, 24 September 2016, G.Z. <italic>Zhang</italic> (Holotype WT 37805).</p></tp:treatment-sec><tp:treatment-sec sec-type="diagnosis" id="SECID0ET5BI"><title>Diagnosis.</title><p>Phylogenetically, <italic><tp:taxon-name><tp:taxon-name-part taxon-name-part-type="genus" reg="Trichoderma">Trichoderma</tp:taxon-name-part><tp:taxon-name-part taxon-name-part-type="species" reg="macrofasciculatum">macrofasciculatum</tp:taxon-name-part></tp:taxon-name></italic> WT37805 and WT37810 formed a distinct clade and is related to <italic><tp:taxon-name><tp:taxon-name-part taxon-name-part-type="genus" reg="Trichoderma">T.</tp:taxon-name-part><tp:taxon-name-part taxon-name-part-type="species" reg="polysporum">polysporum</tp:taxon-name-part></tp:taxon-name></italic> C.P.K. 3131 in the <tp:taxon-name><tp:taxon-name-part taxon-name-part-type="clade">Polysporum</tp:taxon-name-part></tp:taxon-name> clade, but the similarities of <italic>rpb2</italic> and <italic>tef1</italic>-α between these two species were only 96.41% and 92.81%, respectively. <italic><tp:taxon-name><tp:taxon-name-part taxon-name-part-type="genus" reg="Trichoderma">Trichoderma</tp:taxon-name-part><tp:taxon-name-part taxon-name-part-type="species" reg="macrofasciculatum">macrofasciculatum</tp:taxon-name-part></tp:taxon-name></italic> cannot grow at 35 °C as <italic><tp:taxon-name><tp:taxon-name-part taxon-name-part-type="genus" reg="Trichoderma">T.</tp:taxon-name-part><tp:taxon-name-part taxon-name-part-type="species" reg="polysporum">polysporum</tp:taxon-name-part></tp:taxon-name></italic> and the former formed large and white pustules in concentric rings at 25 °C, elongations were rarely observed and conidia had few guttules, which are distinct from <italic><tp:taxon-name><tp:taxon-name-part taxon-name-part-type="genus" reg="Trichoderma">T.</tp:taxon-name-part><tp:taxon-name-part taxon-name-part-type="species" reg="polysporum">polysporum</tp:taxon-name-part></tp:taxon-name></italic>.</p></tp:treatment-sec><tp:treatment-sec sec-type="Teleomorph" id="SECID0EUACI"><title>Teleomorph.</title><p>Unknown.</p><p>Growth optimum at 20 °C, slow or limited at 30 °C, absent at 35 °C. Colony radius after 72 h at 25 °C 21–24 mm on <abbrev xmlns:xlink="http://www.w3.org/1999/xlink" xlink:title="potato dextrose agar" id="ABBRID0E2ACI" xlink:type="simple">PDA</abbrev>, 23–27 mm on <abbrev xmlns:xlink="http://www.w3.org/1999/xlink" xlink:title="Difco cornmeal agar" id="ABBRID0E6ACI" xlink:type="simple">CMD</abbrev>, 17–20 mm on <abbrev xmlns:xlink="http://www.w3.org/1999/xlink" xlink:title="malt extract agar" id="ABBRID0EDBCI" xlink:type="simple">MEA</abbrev> and 12–16 mm on SNA. Aerial mycelia abundant on <abbrev xmlns:xlink="http://www.w3.org/1999/xlink" xlink:title="potato dextrose agar" id="ABBRID0EHBCI" xlink:type="simple">PDA</abbrev> and <abbrev xmlns:xlink="http://www.w3.org/1999/xlink" xlink:title="malt extract agar" id="ABBRID0ELBCI" xlink:type="simple">MEA</abbrev> after incubation for 72 h at 25 °C under a 12 h photoperiod. Conidiation typically in pustules in concentric rings on <abbrev xmlns:xlink="http://www.w3.org/1999/xlink" xlink:title="potato dextrose agar" id="ABBRID0EPBCI" xlink:type="simple">PDA</abbrev>, solitary or aggregated, producing a <tp:taxon-name><tp:taxon-name-part taxon-name-part-type="genus" reg="Protocrea"/><tp:taxon-name-part taxon-name-part-type="species" reg="farinose">farinose</tp:taxon-name-part></tp:taxon-name> to granular mat. Diameter of pustules up to 2.2 mm, pompon-like, white. Diffusing pigment and distinct odour absent. Conidiation on <abbrev xmlns:xlink="http://www.w3.org/1999/xlink" xlink:title="malt extract agar" id="ABBRID0E3BCI" xlink:type="simple">MEA</abbrev> typically in pustules in concentric rings, pompon-like as on <abbrev xmlns:xlink="http://www.w3.org/1999/xlink" xlink:title="potato dextrose agar" id="ABBRID0EACCI" xlink:type="simple">PDA</abbrev>. On <abbrev xmlns:xlink="http://www.w3.org/1999/xlink" xlink:title="Difco cornmeal agar" id="ABBRID0EECCI" xlink:type="simple">CMD</abbrev>, aerial mycelia sparsely developed. Conidiation aggregated in sporadic pustules near the colony margin, white. On SNA, aerial mycelia few and conidiation not observed. Conidiophores and branches irregularly branched in a dendriform structure, with each branch terminating in a cruciate whorl of up to five phialides. Hyphal septa clearly visible. Phialides flask-shaped, often curved, (4.9–)5.6–7.8(–8.8) × (2.8–)3.0–3.2(–3.4) μm (mean = 6.7 × 3.1 μm), 1.8–2.6 μm (mean = 2.2 μm) near the base; phialide length/width ratio (1.5–)1.8–2.4(–2.8) (mean = 2.1). Conidia subglobose to ellipsoid, hyaline, smooth, with one or few distinctly verrucose, (2.6–)2.8–3.3(–3.6) × (2.4–)2.5–2.7(–2.9) μm (mean = 3.0 × 2.6 μm), length/width ratio 1.0–1.3 (mean = 1.2). Chlamydospores not observed.</p><fig id="F4" position="float" orientation="portrait"><object-id xmlns:xlink="http://www.w3.org/1999/xlink" content-type="doi" xlink:type="simple">10.3897/mycokeys.87.76085.figure4</object-id><object-id xmlns:xlink="http://www.w3.org/1999/xlink" content-type="arpha" xlink:type="simple">A47ED900-1BA8-573D-A532-1F82C2915A1D</object-id><label>Figure 4.</label><caption><p><italic><tp:taxon-name><tp:taxon-name-part taxon-name-part-type="genus" reg="Trichoderma">Trichoderma</tp:taxon-name-part><tp:taxon-name-part taxon-name-part-type="species" reg="macrofasciculatum">macrofasciculatum</tp:taxon-name-part></tp:taxon-name></italic><bold>A–C</bold> cultures on different media incubated at 25 °C for 7 days (<bold>A</bold> on <abbrev xmlns:xlink="http://www.w3.org/1999/xlink" xlink:title="potato dextrose agar" id="ABBRID0E6CCI" xlink:type="simple">PDA</abbrev><bold>B</bold> on <abbrev xmlns:xlink="http://www.w3.org/1999/xlink" xlink:title="malt extract agar" id="ABBRID0EFDCI" xlink:type="simple">MEA</abbrev><bold>C</bold> on CM) <bold>D–G</bold> conidiophores and phialides <bold>H</bold> conidia with guttules. Notes: <bold>A, D, E</bold> from WT37810 <bold>B, C, F, G</bold> from WT37805. Scale bars: 10 μm (<bold>D–H</bold>).</p></caption><graphic xmlns:xlink="http://www.w3.org/1999/xlink" xlink:href="mycokeys-87-133-g004.jpg" position="float" orientation="portrait" xlink:type="simple" id="oo_647557.jpg"><uri content-type="original_file" xlink:type="simple">https://binary.pensoft.net/fig/647557</uri></graphic></fig></tp:treatment-sec><tp:treatment-sec sec-type="distribution" id="SECID0E1DCI"><title>Distribution.</title><p>China, Sichuan Province.</p></tp:treatment-sec><tp:treatment-sec sec-type="material" id="SECID0E6DCI"><title>Additional material examined.</title><p>China, Sichuan, Nine-Village Valley, 2405 m (altitude), isolated from soil, 24 September 2016, G.Z. <italic>Zhang</italic> (WT 37810).</p></tp:treatment-sec><tp:treatment-sec sec-type="notes" id="SECID0EHECI"><title>Notes.</title><p>Phylogenetically <italic><tp:taxon-name><tp:taxon-name-part taxon-name-part-type="genus" reg="Trichoderma">Trichoderma</tp:taxon-name-part><tp:taxon-name-part taxon-name-part-type="species" reg="macrofasciculatum">macrofasciculatum</tp:taxon-name-part></tp:taxon-name></italic> WT 37805 is related to <italic><tp:taxon-name><tp:taxon-name-part taxon-name-part-type="genus" reg="Trichoderma">T.</tp:taxon-name-part><tp:taxon-name-part taxon-name-part-type="species" reg="polysporum">polysporum</tp:taxon-name-part></tp:taxon-name></italic> C.P.K. 3131 in the <tp:taxon-name><tp:taxon-name-part taxon-name-part-type="clade">Polysporum</tp:taxon-name-part></tp:taxon-name> clade (Fig. <xref ref-type="fig" rid="F1">1</xref>), but the similarities of <italic>rpb2</italic> and <italic>tef1</italic>-α between these two species were only 96.41% and 92.81% respectively, with 94 and 41 bp differences amongst 1311 and 1152 bp. <italic><tp:taxon-name><tp:taxon-name-part taxon-name-part-type="genus" reg="Trichoderma">Trichoderma</tp:taxon-name-part><tp:taxon-name-part taxon-name-part-type="species" reg="macrofasciculatum">macrofasciculatum</tp:taxon-name-part></tp:taxon-name></italic> cannot grow at 35 °C as <italic><tp:taxon-name><tp:taxon-name-part taxon-name-part-type="genus" reg="Trichoderma">T.</tp:taxon-name-part><tp:taxon-name-part taxon-name-part-type="species" reg="polysporum">polysporum</tp:taxon-name-part></tp:taxon-name></italic> and the former formed large and white pustules in concentric rings at 25 °C, elongations were rarely observed and conidia had few guttules, which are distinct from <italic><tp:taxon-name><tp:taxon-name-part taxon-name-part-type="genus" reg="Trichoderma">T.</tp:taxon-name-part><tp:taxon-name-part taxon-name-part-type="species" reg="polysporum">polysporum</tp:taxon-name-part></tp:taxon-name></italic> (<xref ref-type="bibr" rid="B41">Lu et al. 2004</xref>).</p></tp:treatment-sec><tp:treatment-sec><!--Section generated to contain objects referenced in tp:taxon-treatment.--><fig id="F1" position="float" orientation="portrait"><object-id xmlns:xlink="http://www.w3.org/1999/xlink" content-type="doi" xlink:type="simple">10.3897/mycokeys.87.76085.figure1</object-id><object-id xmlns:xlink="http://www.w3.org/1999/xlink" content-type="arpha" xlink:type="simple">B4299DC0-CCC1-519C-B6C7-9DFA15E91C13</object-id><label>Figure 1.</label><caption><p>Phylogenetic tree, based on the Maximum Likelihood analysis of the <italic>rpb2</italic> (left; InL = -5930.92) and <italic>tef1</italic>-α (right; InL = -7681.95) dataset. Bootstrap values of Maximum Likelihood (left) and Maximum Parsimony (right) above 50% are indicated at the nodes. The tree is rooted with <italic><tp:taxon-name><tp:taxon-name-part taxon-name-part-type="genus" reg="Protocrea">Protocrea</tp:taxon-name-part><tp:taxon-name-part taxon-name-part-type="species" reg="illinoensis">illinoensis</tp:taxon-name-part></tp:taxon-name></italic> TFC 9698 and <italic><tp:taxon-name><tp:taxon-name-part taxon-name-part-type="genus" reg="Protocrea">P.</tp:taxon-name-part><tp:taxon-name-part taxon-name-part-type="species" reg="farinose">farinose</tp:taxon-name-part></tp:taxon-name></italic> CPK 3144. New species proposed here are indicated in bold. The type strains are indicated with an asterisk (*) after the strain number. Results of the pairwise sequence similarity are illustrated on the dashed lines between the query strain and its closely-related species (arrows point to the reference strains).</p></caption><graphic xmlns:xlink="http://www.w3.org/1999/xlink" xlink:href="mycokeys-87-133-g001.jpg" position="float" orientation="portrait" xlink:type="simple" id="oo_647554.jpg"><uri content-type="original_file" xlink:type="simple">https://binary.pensoft.net/fig/647554</uri></graphic></fig></tp:treatment-sec><ref-list><ref id="B41"><mixed-citation xmlns:xlink="http://www.w3.org/1999/xlink" xlink:type="simple"><person-group><name name-style="western"><surname>Lu</surname><given-names>B</given-names></name><name name-style="western"><surname>Druzhinina</surname><given-names>IS</given-names></name><name name-style="western"><surname>Fallah</surname><given-names>P</given-names></name><name name-style="western"><surname>Chaverri</surname><given-names>P</given-names></name><name name-style="western"><surname>Gradinger</surname><given-names>C</given-names></name><name name-style="western"><surname>Kubicek</surname><given-names>CP</given-names></name><name name-style="western"><surname>Samuels</surname><given-names>GJ</given-names></name></person-group> (<year>2004</year>) <article-title><italic><tp:taxon-name><tp:taxon-name-part taxon-name-part-type="genus">Hypocrea</tp:taxon-name-part></tp:taxon-name></italic>/<italic><tp:taxon-name><tp:taxon-name-part taxon-name-part-type="genus">Trichoderma</tp:taxon-name-part></tp:taxon-name></italic> species with pachybasium-like conidiophores: sexual morphs for <italic><tp:taxon-name><tp:taxon-name-part taxon-name-part-type="genus">T.</tp:taxon-name-part><tp:taxon-name-part taxon-name-part-type="species">minutisporum</tp:taxon-name-part></tp:taxon-name></italic> and <italic><tp:taxon-name><tp:taxon-name-part taxon-name-part-type="genus">T.</tp:taxon-name-part><tp:taxon-name-part taxon-name-part-type="species">polysporum</tp:taxon-name-part></tp:taxon-name></italic> and their newly discovered relatives.</article-title><source>Mycologia</source><volume>96</volume>(<issue>2</issue>): <fpage>310</fpage>–<lpage>342</lpage>. <ext-link xlink:href="10.1080/15572536.2005.11832980" ext-link-type="doi" xlink:type="simple">https://doi.org/10.1080/15572536.2005.11832980</ext-link></mixed-citation></ref></ref-list></tp:taxon-treatment>
