# Supplementary material for: ﻿Five new species of Trichoderma from moist soils in China
Source: MycoKeys. 2022 Feb 17;87:133–57. doi: 10.3897/mycokeys.87.76085 (PMC8873192; doi:10.3897/mycokeys.87.76085)
Supplement: XML Treatment for Trichoderma nordicum [file mycokeys.87.76085-treatment3.xml]

<!DOCTYPE tp:taxon-treatment
  PUBLIC "-//TaxonX//DTD Taxonomic Treatment Publishing DTD v0 20100105//EN" "tax-treatment-NSO.dtd">
<tp:taxon-treatment xmlns:tp="http://www.plazi.org/taxpub"><tp:treatment-meta><kwd-group><label>Taxon classification</label><kwd>
                <named-content content-type="kingdom">Fungi</named-content>
              </kwd><kwd>
                <named-content content-type="order">Hypocreales</named-content>
              </kwd><kwd>
                <named-content content-type="family">Hypocreaceae</named-content>
              </kwd></kwd-group><mixed-citation publication-type="journal"><person-group><name><surname>Zhang</surname><given-names>Guang-Zhi</given-names></name><name><surname>Yang</surname><given-names>He-Tong</given-names></name><name><surname>Zhang</surname><given-names>Xin-Jian</given-names></name><name><surname>Zhou</surname><given-names>Fang-Yuan</given-names></name><name><surname>Wu</surname><given-names>Xiao-Qing</given-names></name><name><surname>Xie</surname><given-names>Xue-Ying</given-names></name><name><surname>Zhao</surname><given-names>Xiao-Yan</given-names></name><name><surname>Zhou</surname><given-names>Hong-Zi</given-names></name></person-group><article-title>﻿Five new species of <italic><tp:taxon-name><tp:taxon-name-part taxon-name-part-type="genus" reg="Trichoderma">Trichoderma</tp:taxon-name-part></tp:taxon-name></italic> from moist soils in China</article-title><source>MycoKeys</source><day>17</day><month>02</month><year>2022</year><volume>87</volume><fpage>133</fpage><lpage>157</lpage><pub-id pub-id-type="doi">10.3897/mycokeys.87.76085</pub-id></mixed-citation></tp:treatment-meta><tp:nomenclature><label>﻿</label><tp:taxon-name>
              <object-id xmlns:xlink="http://www.w3.org/1999/xlink" content-type="arpha" xlink:type="simple">DE284B67-F384-59E0-92E8-05DCBFD3BCE4</object-id>
              <tp:taxon-name-part taxon-name-part-type="genus" reg="Trichoderma">Trichoderma</tp:taxon-name-part>
              <tp:taxon-name-part taxon-name-part-type="species" reg="nordicum">nordicum</tp:taxon-name-part>
              <object-id xmlns:xlink="http://www.w3.org/1999/xlink" content-type="mycobank" xlink:type="simple">8212301</object-id>
            </tp:taxon-name><tp:taxon-authority>G.Z. Zhang</tp:taxon-authority><tp:taxon-status xmlns:xlink="http://www.w3.org/1999/xlink" xlink:type="simple">sp. nov.</tp:taxon-status><xref ref-type="fig" rid="F5">Fig. 5</xref></tp:nomenclature><tp:treatment-sec sec-type="etymology" id="SECID0E5HCI"><title>Etymology.</title><p>“nord” means found in the north of China.</p></tp:treatment-sec><tp:treatment-sec sec-type="Holotype" id="SECID0EDICI"><title>Holotype.</title><p>China, Beijing, Yu-yuan-tan Park, 43 m (altitude), isolated from soil, 27 October 2016, G.Z. Zhang (Holotype WT 13001), ex-type culture <abbrev xmlns:xlink="http://www.w3.org/1999/xlink" xlink:title="Agricultural Culture Collection of China" id="ABBRID0EJICI" xlink:type="simple">ACCC</abbrev> 39713.</p></tp:treatment-sec><tp:treatment-sec sec-type="diagnosis" id="SECID0ENICI"><title>Diagnosis.</title><p>Phylogenetically <italic><tp:taxon-name><tp:taxon-name-part taxon-name-part-type="genus" reg="Trichoderma">Trichoderma</tp:taxon-name-part><tp:taxon-name-part taxon-name-part-type="species" reg="nordicum">nordicum</tp:taxon-name-part></tp:taxon-name></italic> is related to <italic><tp:taxon-name><tp:taxon-name-part taxon-name-part-type="genus" reg="Trichoderma">T.</tp:taxon-name-part><tp:taxon-name-part taxon-name-part-type="species" reg="paratroviride">paratroviride</tp:taxon-name-part></tp:taxon-name></italic>, but the sequence similarities of <italic>rpb2</italic> and <italic>tef1</italic>-α were 98.15% and 94.43%, respectively. That does not meet the <italic>sp</italic>∃!(<italic>rpb2</italic><sub>99</sub>≅<italic>tef1</italic><sub>97</sub>) standard for <italic><tp:taxon-name><tp:taxon-name-part taxon-name-part-type="genus" reg="Trichoderma">T.</tp:taxon-name-part><tp:taxon-name-part taxon-name-part-type="species" reg="paratroviride">paratroviride</tp:taxon-name-part></tp:taxon-name></italic> or other known <italic><tp:taxon-name><tp:taxon-name-part taxon-name-part-type="genus" reg="Trichoderma">Trichoderma</tp:taxon-name-part></tp:taxon-name></italic> species. Morphologically, conidiophores of <italic><tp:taxon-name><tp:taxon-name-part taxon-name-part-type="genus" reg="Trichoderma">T.</tp:taxon-name-part><tp:taxon-name-part taxon-name-part-type="species" reg="paratroviride">paratroviride</tp:taxon-name-part></tp:taxon-name></italic> consisting of a main axis and often distantly-spaced side branches, not re-branching. Conidiophores of <italic><tp:taxon-name><tp:taxon-name-part taxon-name-part-type="genus" reg="Trichoderma">T.</tp:taxon-name-part><tp:taxon-name-part taxon-name-part-type="species" reg="nordicum">nordicum</tp:taxon-name-part></tp:taxon-name></italic> are branched in a more complex manner; conidia are larger than those of <italic><tp:taxon-name><tp:taxon-name-part taxon-name-part-type="genus" reg="Trichoderma">T.</tp:taxon-name-part><tp:taxon-name-part taxon-name-part-type="species" reg="paratroviride">paratroviride</tp:taxon-name-part></tp:taxon-name></italic>.</p></tp:treatment-sec><tp:treatment-sec sec-type="Teleomorph" id="SECID0EILCI"><title>Teleomorph.</title><p>Unknown.</p><p>Growth optimal at 25 °C, slow or limited at 30 °C, absent at 35 °C. Colonies grew fast on <abbrev xmlns:xlink="http://www.w3.org/1999/xlink" xlink:title="potato dextrose agar" id="ABBRID0EPLCI" xlink:type="simple">PDA</abbrev>, <abbrev xmlns:xlink="http://www.w3.org/1999/xlink" xlink:title="Difco cornmeal agar" id="ABBRID0ETLCI" xlink:type="simple">CMD</abbrev> and <abbrev xmlns:xlink="http://www.w3.org/1999/xlink" xlink:title="malt extract agar" id="ABBRID0EXLCI" xlink:type="simple">MEA</abbrev> and slow on SNA. Colony radius after 72 h at 25 °C 67–71 mm on <abbrev xmlns:xlink="http://www.w3.org/1999/xlink" xlink:title="potato dextrose agar" id="ABBRID0E2LCI" xlink:type="simple">PDA</abbrev>, 68–71 mm on <abbrev xmlns:xlink="http://www.w3.org/1999/xlink" xlink:title="Difco cornmeal agar" id="ABBRID0E6LCI" xlink:type="simple">CMD</abbrev>, 51–55 mm on <abbrev xmlns:xlink="http://www.w3.org/1999/xlink" xlink:title="malt extract agar" id="ABBRID0EDMCI" xlink:type="simple">MEA</abbrev> and 21–24 mm on SNA. Aerial mycelia sparse on <abbrev xmlns:xlink="http://www.w3.org/1999/xlink" xlink:title="potato dextrose agar" id="ABBRID0EHMCI" xlink:type="simple">PDA</abbrev> after 72 h at 25 °C under 12 h photoperiod and conidiation developed within 48 h beginning at the inoculation point and progressed around, grey-white at first and slowly turning green. Diffusing pigment or distinctive odour absent. Aerial mycelia sparse and flocculence on <abbrev xmlns:xlink="http://www.w3.org/1999/xlink" xlink:title="malt extract agar" id="ABBRID0ELMCI" xlink:type="simple">MEA</abbrev> after 72 h at 20 °C under 12 h photoperiod. Conidia developed within 48 h beginning near the colony margin on <abbrev xmlns:xlink="http://www.w3.org/1999/xlink" xlink:title="malt extract agar" id="ABBRID0EPMCI" xlink:type="simple">MEA</abbrev>, grey-white at first and slowly turning green, transparent liquid secreted. Aerial mycelia few on SNA and <abbrev xmlns:xlink="http://www.w3.org/1999/xlink" xlink:title="Difco cornmeal agar" id="ABBRID0ETMCI" xlink:type="simple">CMD</abbrev> after 72 h at 25 °C, conidia formed around the inoculation point and in distinct concentric rings after 96 h under 12 h photoperiod on SNA and <abbrev xmlns:xlink="http://www.w3.org/1999/xlink" xlink:title="Difco cornmeal agar" id="ABBRID0EXMCI" xlink:type="simple">CMD</abbrev>, diffusing pigment not produced. Conidiophores and branches narrow and flexuous, tending to be regularly verticillate forming a pyramidal structure, each branch terminating in a cruciate whorl of up to five phialides. Phialides, lageniform, (6.2–)7.2–10.3(–12.9) × (2.6–)2.9–3.2(–3.4) μm (mean = 8.8 × 3.1 μm), 1.6–2.3 μm (mean = 1.9 μm) near the base; phialide length/width ratio (2.1–)2.4–3.4(–4.3) (mean = 2.9). On <abbrev xmlns:xlink="http://www.w3.org/1999/xlink" xlink:title="potato dextrose agar" id="ABBRID0E2MCI" xlink:type="simple">PDA</abbrev>, phialides curved, distinguished from those on other media. Conidia, globose to obovoidal, (4.1–)4.4–4.8(–5.0) × (4.0–)4.1–4.4(–4.6) μm (mean = 4.6 × 4.3 μm), length/width ratio 1.0–1.2 (mean = 1.1). Chlamydospores sometimes present, (8.7–)9.8 × 10.4(–12.5) μm.</p><fig id="F5" position="float" orientation="portrait"><object-id xmlns:xlink="http://www.w3.org/1999/xlink" content-type="doi" xlink:type="simple">10.3897/mycokeys.87.76085.figure5</object-id><object-id xmlns:xlink="http://www.w3.org/1999/xlink" content-type="arpha" xlink:type="simple">45B0E243-3D1F-57A6-9F2C-AD82EF00B55C</object-id><label>Figure 5.</label><caption><p><italic><tp:taxon-name><tp:taxon-name-part taxon-name-part-type="genus" reg="Trichoderma">Trichoderma</tp:taxon-name-part><tp:taxon-name-part taxon-name-part-type="species" reg="nordicum">nordicum</tp:taxon-name-part></tp:taxon-name></italic><bold>A–D</bold> cultures on different media at 25 °C after 10 days (<bold>A</bold> on <abbrev xmlns:xlink="http://www.w3.org/1999/xlink" xlink:title="potato dextrose agar" id="ABBRID0EWNCI" xlink:type="simple">PDA</abbrev><bold>B</bold> on <abbrev xmlns:xlink="http://www.w3.org/1999/xlink" xlink:title="malt extract agar" id="ABBRID0E3NCI" xlink:type="simple">MEA</abbrev><bold>C</bold> on <abbrev xmlns:xlink="http://www.w3.org/1999/xlink" xlink:title="Difco cornmeal agar" id="ABBRID0ECOCI" xlink:type="simple">CMD</abbrev><bold>D</bold> on SNA) <bold>E–G, I, J</bold> conidiophores and phialides <bold>H</bold> conidia. Notes: <bold>E</bold> on <abbrev xmlns:xlink="http://www.w3.org/1999/xlink" xlink:title="potato dextrose agar" id="ABBRID0EOOCI" xlink:type="simple">PDA</abbrev><bold>F–J</bold> on <abbrev xmlns:xlink="http://www.w3.org/1999/xlink" xlink:title="malt extract agar" id="ABBRID0EUOCI" xlink:type="simple">MEA</abbrev><bold>A–D</bold> from WT13001 <bold>E–J</bold> from WT61001. Scale bars: 10 μm (<bold>E–J</bold>).</p></caption><graphic xmlns:xlink="http://www.w3.org/1999/xlink" xlink:href="mycokeys-87-133-g005.jpg" position="float" orientation="portrait" xlink:type="simple" id="oo_647558.jpg"><uri content-type="original_file" xlink:type="simple">https://binary.pensoft.net/fig/647558</uri></graphic></fig></tp:treatment-sec><tp:treatment-sec sec-type="distribution" id="SECID0EDPCI"><title>Distribution.</title><p>China, Beijing and Hebei.</p></tp:treatment-sec><tp:treatment-sec sec-type="Additional specimen examined" id="SECID0EIPCI"><title>Additional specimen examined.</title><p>China. Hebei, Bai-yang Lake, 19 m (altitude), isolated from soil, 15 September 2016, <italic>J.S. Li</italic> (WT 61001).</p></tp:treatment-sec><tp:treatment-sec sec-type="notes" id="SECID0EQPCI"><title>Notes.</title><p>Phylogenetically, <italic><tp:taxon-name><tp:taxon-name-part taxon-name-part-type="genus" reg="Trichoderma">Trichoderma</tp:taxon-name-part><tp:taxon-name-part taxon-name-part-type="species" reg="nordicum">nordicum</tp:taxon-name-part></tp:taxon-name></italic> is related to <italic><tp:taxon-name><tp:taxon-name-part taxon-name-part-type="genus" reg="Trichoderma">T.</tp:taxon-name-part><tp:taxon-name-part taxon-name-part-type="species" reg="paratroviride">paratroviride</tp:taxon-name-part></tp:taxon-name></italic> (Fig. <xref ref-type="fig" rid="F1">1</xref>), but the sequence similarities of <italic>rpb2</italic> and <italic>tef1</italic>-α were 98.15% and 94.43%, respectively. That does not meet the <italic>sp</italic>∃!(<italic>rpb2</italic><sub>99</sub>≅<italic>tef1</italic><sub>97</sub>) standard for <italic><tp:taxon-name><tp:taxon-name-part taxon-name-part-type="genus" reg="Trichoderma">T.</tp:taxon-name-part><tp:taxon-name-part taxon-name-part-type="species" reg="paratroviride">paratroviride</tp:taxon-name-part></tp:taxon-name></italic> or other known <italic><tp:taxon-name><tp:taxon-name-part taxon-name-part-type="genus" reg="Trichoderma">Trichoderma</tp:taxon-name-part></tp:taxon-name></italic> species. Morphologically, conidiophores of <italic><tp:taxon-name><tp:taxon-name-part taxon-name-part-type="genus" reg="Trichoderma">T.</tp:taxon-name-part><tp:taxon-name-part taxon-name-part-type="species" reg="paratroviride">paratroviride</tp:taxon-name-part></tp:taxon-name></italic> consist of a main axis and often distantly-spaced side branches, not re-branching. Conidiophores of <italic><tp:taxon-name><tp:taxon-name-part taxon-name-part-type="genus" reg="Trichoderma">T.</tp:taxon-name-part><tp:taxon-name-part taxon-name-part-type="species" reg="nordicum">nordicum</tp:taxon-name-part></tp:taxon-name></italic> are branched in a more complex manner; conidia are larger than those of <italic><tp:taxon-name><tp:taxon-name-part taxon-name-part-type="genus" reg="Trichoderma">T.</tp:taxon-name-part><tp:taxon-name-part taxon-name-part-type="species" reg="paratroviride">paratroviride</tp:taxon-name-part></tp:taxon-name></italic> (<xref ref-type="bibr" rid="B30">Jaklitsch and Voglmayr 2015</xref>).</p></tp:treatment-sec><tp:treatment-sec><!--Section generated to contain objects referenced in tp:taxon-treatment.--><fig id="F1" position="float" orientation="portrait"><object-id xmlns:xlink="http://www.w3.org/1999/xlink" content-type="doi" xlink:type="simple">10.3897/mycokeys.87.76085.figure1</object-id><object-id xmlns:xlink="http://www.w3.org/1999/xlink" content-type="arpha" xlink:type="simple">B4299DC0-CCC1-519C-B6C7-9DFA15E91C13</object-id><label>Figure 1.</label><caption><p>Phylogenetic tree, based on the Maximum Likelihood analysis of the <italic>rpb2</italic> (left; InL = -5930.92) and <italic>tef1</italic>-α (right; InL = -7681.95) dataset. Bootstrap values of Maximum Likelihood (left) and Maximum Parsimony (right) above 50% are indicated at the nodes. The tree is rooted with <italic><tp:taxon-name><tp:taxon-name-part taxon-name-part-type="genus" reg="Protocrea">Protocrea</tp:taxon-name-part><tp:taxon-name-part taxon-name-part-type="species" reg="illinoensis">illinoensis</tp:taxon-name-part></tp:taxon-name></italic> TFC 9698 and <italic><tp:taxon-name><tp:taxon-name-part taxon-name-part-type="genus" reg="Protocrea">P.</tp:taxon-name-part><tp:taxon-name-part taxon-name-part-type="species" reg="farinose">farinose</tp:taxon-name-part></tp:taxon-name></italic> CPK 3144. New species proposed here are indicated in bold. The type strains are indicated with an asterisk (*) after the strain number. Results of the pairwise sequence similarity are illustrated on the dashed lines between the query strain and its closely-related species (arrows point to the reference strains).</p></caption><graphic xmlns:xlink="http://www.w3.org/1999/xlink" xlink:href="mycokeys-87-133-g001.jpg" position="float" orientation="portrait" xlink:type="simple" id="oo_647554.jpg"><uri content-type="original_file" xlink:type="simple">https://binary.pensoft.net/fig/647554</uri></graphic></fig></tp:treatment-sec><ref-list><ref id="B30"><mixed-citation xmlns:xlink="http://www.w3.org/1999/xlink" xlink:type="simple"><person-group><name name-style="western"><surname>Jaklitsch</surname><given-names>WM</given-names></name><name name-style="western"><surname>Voglmayr</surname><given-names>H</given-names></name></person-group> (<year>2015</year>) <article-title>Biodiversity of <tp:taxon-name><tp:taxon-name-part taxon-name-part-type="genus">Trichoderma</tp:taxon-name-part></tp:taxon-name> (<tp:taxon-name><tp:taxon-name-part taxon-name-part-type="family">Hypocreaceae</tp:taxon-name-part></tp:taxon-name>) in Southern Europe and Macaronesia.</article-title><source>Studies in Mycology</source><volume>80</volume>: <fpage>1</fpage>–<lpage>87</lpage>. <ext-link xlink:href="10.1016/j.simyco.2014.11.001" ext-link-type="doi" xlink:type="simple">https://doi.org/10.1016/j.simyco.2014.11.001</ext-link></mixed-citation></ref></ref-list></tp:taxon-treatment>
