# Supplementary material for: ﻿Five new species of Trichoderma from moist soils in China
Source: MycoKeys. 2022 Feb 17;87:133–57. doi: 10.3897/mycokeys.87.76085 (PMC8873192; doi:10.3897/mycokeys.87.76085)
Supplement: XML Treatment for Trichoderma shangrilaense [file mycokeys.87.76085-treatment4.xml]

<!DOCTYPE tp:taxon-treatment
  PUBLIC "-//TaxonX//DTD Taxonomic Treatment Publishing DTD v0 20100105//EN" "tax-treatment-NSO.dtd">
<tp:taxon-treatment xmlns:tp="http://www.plazi.org/taxpub"><tp:treatment-meta><kwd-group><label>Taxon classification</label><kwd>
                <named-content content-type="kingdom">Fungi</named-content>
              </kwd><kwd>
                <named-content content-type="order">Hypocreales</named-content>
              </kwd><kwd>
                <named-content content-type="family">Hypocreaceae</named-content>
              </kwd></kwd-group><mixed-citation publication-type="journal"><person-group><name><surname>Zhang</surname><given-names>Guang-Zhi</given-names></name><name><surname>Yang</surname><given-names>He-Tong</given-names></name><name><surname>Zhang</surname><given-names>Xin-Jian</given-names></name><name><surname>Zhou</surname><given-names>Fang-Yuan</given-names></name><name><surname>Wu</surname><given-names>Xiao-Qing</given-names></name><name><surname>Xie</surname><given-names>Xue-Ying</given-names></name><name><surname>Zhao</surname><given-names>Xiao-Yan</given-names></name><name><surname>Zhou</surname><given-names>Hong-Zi</given-names></name></person-group><article-title>﻿Five new species of <italic><tp:taxon-name><tp:taxon-name-part taxon-name-part-type="genus" reg="Trichoderma">Trichoderma</tp:taxon-name-part></tp:taxon-name></italic> from moist soils in China</article-title><source>MycoKeys</source><day>17</day><month>02</month><year>2022</year><volume>87</volume><fpage>133</fpage><lpage>157</lpage><pub-id pub-id-type="doi">10.3897/mycokeys.87.76085</pub-id></mixed-citation></tp:treatment-meta><tp:nomenclature><label>﻿</label><tp:taxon-name>
              <object-id xmlns:xlink="http://www.w3.org/1999/xlink" content-type="arpha" xlink:type="simple">51ECA484-6FB6-5DD3-88CF-FFE20CD94506</object-id>
              <tp:taxon-name-part taxon-name-part-type="genus" reg="Trichoderma">Trichoderma</tp:taxon-name-part>
              <tp:taxon-name-part taxon-name-part-type="species" reg="shangrilaense">shangrilaense</tp:taxon-name-part>
              <object-id xmlns:xlink="http://www.w3.org/1999/xlink" content-type="mycobank" xlink:type="simple">821300</object-id>
            </tp:taxon-name><tp:taxon-authority>G.Z. Zhang</tp:taxon-authority><tp:taxon-status xmlns:xlink="http://www.w3.org/1999/xlink" xlink:type="simple">sp. nov.</tp:taxon-status><xref ref-type="fig" rid="F6">Fig. 6</xref></tp:nomenclature><tp:treatment-sec sec-type="etymology" id="SECID0EBUCI"><title>Etymology.</title><p>“<italic><tp:taxon-name><tp:taxon-name-part taxon-name-part-type="genus" reg="Trichoderma"/><tp:taxon-name-part taxon-name-part-type="species" reg="shangrilaense">shangrilaense</tp:taxon-name-part></tp:taxon-name></italic>” was originally found at Shangrila in Yunnan Province of China.</p></tp:treatment-sec><tp:treatment-sec sec-type="Typification" id="SECID0ERUCI"><title>Typification.</title><p>China. Yunnan, Pudacuo National Park, 3611 m (altitude), isolated from soil, 21 June 2016, G.Z. Zhang (Holotype WT 34004), Ex-type culture <abbrev xmlns:xlink="http://www.w3.org/1999/xlink" xlink:title="Agricultural Culture Collection of China" id="ABBRID0EXUCI" xlink:type="simple">ACCC</abbrev> 39714.</p></tp:treatment-sec><tp:treatment-sec sec-type="diagnosis" id="SECID0E2UCI"><title>Diagnosis.</title><p>Phylogenetically, <italic><tp:taxon-name><tp:taxon-name-part taxon-name-part-type="genus" reg="Trichoderma">Trichoderma</tp:taxon-name-part><tp:taxon-name-part taxon-name-part-type="species" reg="shangrilaense">shangrilaense</tp:taxon-name-part></tp:taxon-name></italic> is related to <italic><tp:taxon-name><tp:taxon-name-part taxon-name-part-type="genus" reg="Trichoderma">T.</tp:taxon-name-part><tp:taxon-name-part taxon-name-part-type="species" reg="parapiluliferum">parapiluliferum</tp:taxon-name-part></tp:taxon-name></italic> (CBS 120921) (Fig. <xref ref-type="fig" rid="F1">1</xref>), but the sequence similarity of <italic>rpb2</italic> between these two species was 98.93% and the sequence similarity of <italic>tef1</italic>-α was 96.35%. That does not meet the <italic>sp</italic>∃!(<italic>rpb2</italic><sub>99</sub>≅<italic>tef1</italic><sub>97</sub>) standard for <italic><tp:taxon-name><tp:taxon-name-part taxon-name-part-type="genus" reg="Trichoderma">T.</tp:taxon-name-part><tp:taxon-name-part taxon-name-part-type="species" reg="parapiluliferum">parapiluliferum</tp:taxon-name-part></tp:taxon-name></italic> or other known <italic><tp:taxon-name><tp:taxon-name-part taxon-name-part-type="genus" reg="Trichoderma">Trichoderma</tp:taxon-name-part></tp:taxon-name></italic> species. Conidiophore main axis of <italic><tp:taxon-name><tp:taxon-name-part taxon-name-part-type="genus" reg="Trichoderma">T.</tp:taxon-name-part><tp:taxon-name-part taxon-name-part-type="species" reg="shangrilaense">shangrilaense</tp:taxon-name-part></tp:taxon-name></italic> fertile to apex, conidia obovoid to ellipsoid, easily distinguished from that of <italic><tp:taxon-name><tp:taxon-name-part taxon-name-part-type="genus" reg="Trichoderma">T.</tp:taxon-name-part><tp:taxon-name-part taxon-name-part-type="species" reg="parapiluliferum">parapiluliferum</tp:taxon-name-part></tp:taxon-name></italic>.</p></tp:treatment-sec><tp:treatment-sec sec-type="Teleomorph" id="SECID0EPXCI"><title>Teleomorph.</title><p>Unknown.</p><p>Growth optimal at 20 °C, slow, limited at 25 °C and absent at 30 °C or 35 °C. Colony radius after 72 h at 20 °C 19–21 mm on <abbrev xmlns:xlink="http://www.w3.org/1999/xlink" xlink:title="potato dextrose agar" id="ABBRID0EWXCI" xlink:type="simple">PDA</abbrev>, 23–24 mm on <abbrev xmlns:xlink="http://www.w3.org/1999/xlink" xlink:title="Difco cornmeal agar" id="ABBRID0E1XCI" xlink:type="simple">CMD</abbrev>, 19–21 mm on <abbrev xmlns:xlink="http://www.w3.org/1999/xlink" xlink:title="malt extract agar" id="ABBRID0E5XCI" xlink:type="simple">MEA</abbrev> and 8–11 mm on SNA. Aerial mycelia abundant, compact on <abbrev xmlns:xlink="http://www.w3.org/1999/xlink" xlink:title="potato dextrose agar" id="ABBRID0ECYCI" xlink:type="simple">PDA</abbrev> after 7 days at 20 °C under 12 h photoperiod, conidiation not easily formed and a yellow diffusing pigment developed near the inoculation point; conidiation formed unequal in size, white pustules after 14 days. Conidiophores and branches narrow and flexuous, forming a dendriform structure and irregularly branched, not rebranched, main axis to 4.3–5.0 µm wide, fertile to apex. Phialides, flask-shaped, often curved, (4.5–)5.7–9.0(–11.1) × (2.9–)3.2–3.5(–4.1) μm (mean = 7.4 × 3.4 μm), 1.6–3.4 μm wide (mean = 2.6 μm) near the base; phialide length/width ratio (1.5–)2.0–2.6(–3.0) (mean = 2.3). Conidia, obovoid to ellipsoidal, smooth, (3.3–)3.5–4.0(–4.4) × (2.8–)3.0–3.3(–3.5) μm (mean = 3.8 × 3.19 μm), length/width ratio 1.1–1.4 (mean = 1.2). Chlamydospores not observed.</p><fig id="F6" position="float" orientation="portrait"><object-id xmlns:xlink="http://www.w3.org/1999/xlink" content-type="doi" xlink:type="simple">10.3897/mycokeys.87.76085.figure6</object-id><object-id xmlns:xlink="http://www.w3.org/1999/xlink" content-type="arpha" xlink:type="simple">5D37FFC8-A1A3-53FD-86D7-FAAF66A88971</object-id><label>Figure 6.</label><caption><p><italic><tp:taxon-name><tp:taxon-name-part taxon-name-part-type="genus" reg="Trichoderma">Trichoderma</tp:taxon-name-part><tp:taxon-name-part taxon-name-part-type="species" reg="shangrilaense">shangrilaense</tp:taxon-name-part></tp:taxon-name></italic><bold>A–D</bold> cultures (<bold>A</bold> on <abbrev xmlns:xlink="http://www.w3.org/1999/xlink" xlink:title="potato dextrose agar" id="ABBRID0E4YCI" xlink:type="simple">PDA</abbrev>, 25 °C, 10 days <bold>B</bold> on <abbrev xmlns:xlink="http://www.w3.org/1999/xlink" xlink:title="potato dextrose agar" id="ABBRID0EDZCI" xlink:type="simple">PDA</abbrev>, 25 °C, 21 days <bold>C</bold> on <abbrev xmlns:xlink="http://www.w3.org/1999/xlink" xlink:title="malt extract agar" id="ABBRID0EJZCI" xlink:type="simple">MEA</abbrev>, 25 °C, 21 days <bold>D</bold> on <abbrev xmlns:xlink="http://www.w3.org/1999/xlink" xlink:title="Difco cornmeal agar" id="ABBRID0EPZCI" xlink:type="simple">CMD</abbrev>, 25 °C, 21 days) <bold>E–G, I–K</bold> conidiophores and phialides <bold>H</bold> conidia <bold>A–K</bold> from WT34004. Scale bars: 10 μm (<bold>E–K</bold>).</p></caption><graphic xmlns:xlink="http://www.w3.org/1999/xlink" xlink:href="mycokeys-87-133-g006.jpg" position="float" orientation="portrait" xlink:type="simple" id="oo_647559.jpg"><uri content-type="original_file" xlink:type="simple">https://binary.pensoft.net/fig/647559</uri></graphic></fig><p>Colony radius 28–33 mm, aerial mycelia abundant and floccose after 7 days at 20 °C under 12 h photoperiod. Conidiation slowly developing on <abbrev xmlns:xlink="http://www.w3.org/1999/xlink" xlink:title="malt extract agar" id="ABBRID0EC1CI" xlink:type="simple">MEA</abbrev>. After about 14 days, pompon-like, white fascicles developed. No diffusing pigment observed. On <abbrev xmlns:xlink="http://www.w3.org/1999/xlink" xlink:title="Difco cornmeal agar" id="ABBRID0EG1CI" xlink:type="simple">CMD</abbrev> after 7 days at 20 °C under 12 h photoperiod, colony radius 28–33 mm, aerial mycelia few. Conidiation formed flat or cushion-shaped pustules near the colony margin after 21 days and a yellow diffusing pigment developed near the inoculation point. On SNA after 7 days at 20 °C under 12 h photoperiod, colony mycelia sparse and no conidiation formed. After 10 days, pustules scattered around the periphery of the colony. Diffusing pigment not developed.</p></tp:treatment-sec><tp:treatment-sec sec-type="distribution" id="SECID0EK1CI"><title>Distribution.</title><p>China. Yunnan and Sichuan.</p></tp:treatment-sec><tp:treatment-sec sec-type="Additional specimen examined" id="SECID0EP1CI"><title>Additional specimen examined.</title><p>China. Sichuan, Huanglong Nature Reserve, 3561 m (altitude), isolated from soil, 25 September 2016, <italic>Z. Li</italic> (WT 34012).</p></tp:treatment-sec><tp:treatment-sec sec-type="notes" id="SECID0EX1CI"><title>Notes.</title><p>Phylogenetically, <italic><tp:taxon-name><tp:taxon-name-part taxon-name-part-type="genus" reg="Trichoderma">Trichoderma</tp:taxon-name-part><tp:taxon-name-part taxon-name-part-type="species" reg="shangrilaense">shangrilaense</tp:taxon-name-part></tp:taxon-name></italic> is related to <italic><tp:taxon-name><tp:taxon-name-part taxon-name-part-type="genus" reg="Trichoderma">T.</tp:taxon-name-part><tp:taxon-name-part taxon-name-part-type="species" reg="parapiluliferum">parapiluliferum</tp:taxon-name-part></tp:taxon-name></italic> (CBS 120921) (Fig. <xref ref-type="fig" rid="F1">1</xref>), but the sequence similarity of <italic>rpb2</italic> between these two species was 98.93% and the sequence similarity of <italic>tef1</italic>-α was 96.35%. The sequence similarity of <italic>tef1</italic>-α with the ex-type culture G.J.S. 91-60 (GenBank accession no. <ext-link xmlns:xlink="http://www.w3.org/1999/xlink" ext-link-type="gen" xlink:href="AY937444" xlink:type="simple">AY937444</ext-link>) was only 92%. Optimum temperature for growth of <italic><tp:taxon-name><tp:taxon-name-part taxon-name-part-type="genus" reg="Trichoderma">T.</tp:taxon-name-part><tp:taxon-name-part taxon-name-part-type="species" reg="shangrilaense">shangrilaense</tp:taxon-name-part></tp:taxon-name></italic> was 20 °C, no growth occurred at 30 °C as in <italic><tp:taxon-name><tp:taxon-name-part taxon-name-part-type="genus" reg="Trichoderma">T.</tp:taxon-name-part><tp:taxon-name-part taxon-name-part-type="species" reg="parapiluliferum">parapiluliferum</tp:taxon-name-part></tp:taxon-name></italic> and conidiation structures consist of flat or cushion-shaped pustules, formed near the colony margin on <abbrev xmlns:xlink="http://www.w3.org/1999/xlink" xlink:title="malt extract agar" id="ABBRID0EY3CI" xlink:type="simple">MEA</abbrev>, SNA and <abbrev xmlns:xlink="http://www.w3.org/1999/xlink" xlink:title="Difco cornmeal agar" id="ABBRID0E33CI" xlink:type="simple">CMD</abbrev>. Conidiophore main axis of <italic><tp:taxon-name><tp:taxon-name-part taxon-name-part-type="genus" reg="Trichoderma">Trichoderma</tp:taxon-name-part><tp:taxon-name-part taxon-name-part-type="species" reg="parapiluliferum">parapiluliferum</tp:taxon-name-part></tp:taxon-name></italic> has conspicuous spiral sterile apical elongations, conidia ellipsoidal to oblong (<xref ref-type="bibr" rid="B41">Lu et al. 2004</xref>). Conidiophore main axis of <italic><tp:taxon-name><tp:taxon-name-part taxon-name-part-type="genus" reg="Trichoderma">T.</tp:taxon-name-part><tp:taxon-name-part taxon-name-part-type="species" reg="shangrilaense">shangrilaense</tp:taxon-name-part></tp:taxon-name></italic> fertile to apex, conidia obovoid to ellipsoid, easily distinguished from that of <italic><tp:taxon-name><tp:taxon-name-part taxon-name-part-type="genus" reg="Trichoderma">T.</tp:taxon-name-part><tp:taxon-name-part taxon-name-part-type="species" reg="parapiluliferum">parapiluliferum</tp:taxon-name-part></tp:taxon-name></italic>.</p></tp:treatment-sec><tp:treatment-sec><!--Section generated to contain objects referenced in tp:taxon-treatment.--><fig id="F1" position="float" orientation="portrait"><object-id xmlns:xlink="http://www.w3.org/1999/xlink" content-type="doi" xlink:type="simple">10.3897/mycokeys.87.76085.figure1</object-id><object-id xmlns:xlink="http://www.w3.org/1999/xlink" content-type="arpha" xlink:type="simple">B4299DC0-CCC1-519C-B6C7-9DFA15E91C13</object-id><label>Figure 1.</label><caption><p>Phylogenetic tree, based on the Maximum Likelihood analysis of the <italic>rpb2</italic> (left; InL = -5930.92) and <italic>tef1</italic>-α (right; InL = -7681.95) dataset. Bootstrap values of Maximum Likelihood (left) and Maximum Parsimony (right) above 50% are indicated at the nodes. The tree is rooted with <italic><tp:taxon-name><tp:taxon-name-part taxon-name-part-type="genus" reg="Protocrea">Protocrea</tp:taxon-name-part><tp:taxon-name-part taxon-name-part-type="species" reg="illinoensis">illinoensis</tp:taxon-name-part></tp:taxon-name></italic> TFC 9698 and <italic><tp:taxon-name><tp:taxon-name-part taxon-name-part-type="genus" reg="Protocrea">P.</tp:taxon-name-part><tp:taxon-name-part taxon-name-part-type="species" reg="farinose">farinose</tp:taxon-name-part></tp:taxon-name></italic> CPK 3144. New species proposed here are indicated in bold. The type strains are indicated with an asterisk (*) after the strain number. Results of the pairwise sequence similarity are illustrated on the dashed lines between the query strain and its closely-related species (arrows point to the reference strains).</p></caption><graphic xmlns:xlink="http://www.w3.org/1999/xlink" xlink:href="mycokeys-87-133-g001.jpg" position="float" orientation="portrait" xlink:type="simple" id="oo_647554.jpg"><uri content-type="original_file" xlink:type="simple">https://binary.pensoft.net/fig/647554</uri></graphic></fig></tp:treatment-sec><ref-list><ref id="B41"><mixed-citation xmlns:xlink="http://www.w3.org/1999/xlink" xlink:type="simple"><person-group><name name-style="western"><surname>Lu</surname><given-names>B</given-names></name><name name-style="western"><surname>Druzhinina</surname><given-names>IS</given-names></name><name name-style="western"><surname>Fallah</surname><given-names>P</given-names></name><name name-style="western"><surname>Chaverri</surname><given-names>P</given-names></name><name name-style="western"><surname>Gradinger</surname><given-names>C</given-names></name><name name-style="western"><surname>Kubicek</surname><given-names>CP</given-names></name><name name-style="western"><surname>Samuels</surname><given-names>GJ</given-names></name></person-group> (<year>2004</year>) <article-title><italic><tp:taxon-name><tp:taxon-name-part taxon-name-part-type="genus">Hypocrea</tp:taxon-name-part></tp:taxon-name></italic>/<italic><tp:taxon-name><tp:taxon-name-part taxon-name-part-type="genus">Trichoderma</tp:taxon-name-part></tp:taxon-name></italic> species with pachybasium-like conidiophores: sexual morphs for <italic><tp:taxon-name><tp:taxon-name-part taxon-name-part-type="genus">T.</tp:taxon-name-part><tp:taxon-name-part taxon-name-part-type="species">minutisporum</tp:taxon-name-part></tp:taxon-name></italic> and <italic><tp:taxon-name><tp:taxon-name-part taxon-name-part-type="genus">T.</tp:taxon-name-part><tp:taxon-name-part taxon-name-part-type="species">polysporum</tp:taxon-name-part></tp:taxon-name></italic> and their newly discovered relatives.</article-title><source>Mycologia</source><volume>96</volume>(<issue>2</issue>): <fpage>310</fpage>–<lpage>342</lpage>. <ext-link xlink:href="10.1080/15572536.2005.11832980" ext-link-type="doi" xlink:type="simple">https://doi.org/10.1080/15572536.2005.11832980</ext-link></mixed-citation></ref></ref-list></tp:taxon-treatment>
