# Supplementary material for: ﻿Five new species of Trichoderma from moist soils in China
Source: MycoKeys. 2022 Feb 17;87:133–57. doi: 10.3897/mycokeys.87.76085 (PMC8873192; doi:10.3897/mycokeys.87.76085)
Supplement: XML Treatment for Trichoderma vadicola [file mycokeys.87.76085-treatment5.xml]

<!DOCTYPE tp:taxon-treatment
  PUBLIC "-//TaxonX//DTD Taxonomic Treatment Publishing DTD v0 20100105//EN" "tax-treatment-NSO.dtd">
<tp:taxon-treatment xmlns:tp="http://www.plazi.org/taxpub"><tp:treatment-meta><kwd-group><label>Taxon classification</label><kwd>
                <named-content content-type="kingdom">Fungi</named-content>
              </kwd><kwd>
                <named-content content-type="order">Hypocreales</named-content>
              </kwd><kwd>
                <named-content content-type="family">Hypocreaceae</named-content>
              </kwd></kwd-group><mixed-citation publication-type="journal"><person-group><name><surname>Zhang</surname><given-names>Guang-Zhi</given-names></name><name><surname>Yang</surname><given-names>He-Tong</given-names></name><name><surname>Zhang</surname><given-names>Xin-Jian</given-names></name><name><surname>Zhou</surname><given-names>Fang-Yuan</given-names></name><name><surname>Wu</surname><given-names>Xiao-Qing</given-names></name><name><surname>Xie</surname><given-names>Xue-Ying</given-names></name><name><surname>Zhao</surname><given-names>Xiao-Yan</given-names></name><name><surname>Zhou</surname><given-names>Hong-Zi</given-names></name></person-group><article-title>﻿Five new species of <italic><tp:taxon-name><tp:taxon-name-part taxon-name-part-type="genus" reg="Trichoderma">Trichoderma</tp:taxon-name-part></tp:taxon-name></italic> from moist soils in China</article-title><source>MycoKeys</source><day>17</day><month>02</month><year>2022</year><volume>87</volume><fpage>133</fpage><lpage>157</lpage><pub-id pub-id-type="doi">10.3897/mycokeys.87.76085</pub-id></mixed-citation></tp:treatment-meta><tp:nomenclature><label>﻿</label><tp:taxon-name>
              <object-id xmlns:xlink="http://www.w3.org/1999/xlink" content-type="arpha" xlink:type="simple">929D624B-E67C-5359-9083-1E7A60EF07CB</object-id>
              <tp:taxon-name-part taxon-name-part-type="genus" reg="Trichoderma">Trichoderma</tp:taxon-name-part>
              <tp:taxon-name-part taxon-name-part-type="species" reg="vadicola">vadicola</tp:taxon-name-part>
              <object-id xmlns:xlink="http://www.w3.org/1999/xlink" content-type="mycobank" xlink:type="simple">821316</object-id>
            </tp:taxon-name><tp:taxon-authority>G.Z. Zhang</tp:taxon-authority><tp:taxon-status xmlns:xlink="http://www.w3.org/1999/xlink" xlink:type="simple">sp. nov.</tp:taxon-status><xref ref-type="fig" rid="F7">Fig. 7</xref></tp:nomenclature><tp:treatment-sec sec-type="etymology" id="SECID0ET6CI"><title>Etymology.</title><p>The specific epithet “<italic><tp:taxon-name><tp:taxon-name-part taxon-name-part-type="genus" reg="Trichoderma"/><tp:taxon-name-part taxon-name-part-type="species" reg="vadicola">vadicola</tp:taxon-name-part></tp:taxon-name></italic>”, from the noun “vadum”, reflects the ecological environment and means that the species inhabits shallow water.</p></tp:treatment-sec><tp:treatment-sec sec-type="Typification" id="SECID0EDADI"><title>Typification.</title><p>China. Shandong, 2 m (altitude), isolated from soil, 13 August 2016, G.Z. Zhang (Holotype WT 10708), Ex-type culture <abbrev xmlns:xlink="http://www.w3.org/1999/xlink" xlink:title="Agricultural Culture Collection of China" id="ABBRID0EJADI" xlink:type="simple">ACCC</abbrev> 39716.</p></tp:treatment-sec><tp:treatment-sec sec-type="diagnosis" id="SECID0ENADI"><title>Diagnosis.</title><p>Phylogenetically, <italic><tp:taxon-name><tp:taxon-name-part taxon-name-part-type="genus" reg="Trichoderma">Trichoderma</tp:taxon-name-part><tp:taxon-name-part taxon-name-part-type="species" reg="vadicola">vadicola</tp:taxon-name-part></tp:taxon-name></italic> is related to <italic><tp:taxon-name><tp:taxon-name-part taxon-name-part-type="genus" reg="Trichoderma">T.</tp:taxon-name-part><tp:taxon-name-part taxon-name-part-type="species" reg="caerulescens">caerulescens</tp:taxon-name-part></tp:taxon-name></italic> in the <tp:taxon-name><tp:taxon-name-part taxon-name-part-type="clade">Viride</tp:taxon-name-part></tp:taxon-name> clade (Fig. <xref ref-type="fig" rid="F1">1</xref>), but the sequence similarity of <italic>tef1</italic>-α and <italic>rpb2</italic> between these species was all 95%. Morphologically, colonies of <italic><tp:taxon-name><tp:taxon-name-part taxon-name-part-type="genus" reg="Trichoderma">T.</tp:taxon-name-part><tp:taxon-name-part taxon-name-part-type="species" reg="vadicola">vadicola</tp:taxon-name-part></tp:taxon-name></italic> and <italic><tp:taxon-name><tp:taxon-name-part taxon-name-part-type="genus" reg="Trichoderma">T.</tp:taxon-name-part><tp:taxon-name-part taxon-name-part-type="species" reg="caerulescens">caerulescens</tp:taxon-name-part></tp:taxon-name></italic> on <abbrev xmlns:xlink="http://www.w3.org/1999/xlink" xlink:title="potato dextrose agar" id="ABBRID0EHCDI" xlink:type="simple">PDA</abbrev> have similar features, such as abundant aerial hyphae, forming strands and a whitish hairy or floccose mat. However, the former <italic><tp:taxon-name><tp:taxon-name-part taxon-name-part-type="genus" reg="Trichoderma">Trichoderma</tp:taxon-name-part><tp:taxon-name-part taxon-name-part-type="species" reg="vadicola">vadicola</tp:taxon-name-part></tp:taxon-name></italic> formed no or relatively few conidia and the latter forming greyish-bluish patches around the plug. On <abbrev xmlns:xlink="http://www.w3.org/1999/xlink" xlink:title="Difco cornmeal agar" id="ABBRID0EWCDI" xlink:type="simple">CMD</abbrev>, <italic><tp:taxon-name><tp:taxon-name-part taxon-name-part-type="genus" reg="Trichoderma">T.</tp:taxon-name-part><tp:taxon-name-part taxon-name-part-type="species" reg="caerulescens">caerulescens</tp:taxon-name-part></tp:taxon-name></italic> peculiar greyish-blue pigment formed after 1–2 months and conidiophores simply or slightly branched; the former had no observed diffusing pigment and conidiophores branched in a complex manner in pyramidal structure or tree-like.</p></tp:treatment-sec><tp:treatment-sec sec-type="Teleomorph" id="SECID0EFDDI"><title>Teleomorph.</title><p>Unknown.</p><p>Growth optimal at 25 °C, no grow at 35 °C on all media. Colony radius after 72 h at 25 °C 25–29 mm on <abbrev xmlns:xlink="http://www.w3.org/1999/xlink" xlink:title="potato dextrose agar" id="ABBRID0EMDDI" xlink:type="simple">PDA</abbrev>, 24–27 mm on <abbrev xmlns:xlink="http://www.w3.org/1999/xlink" xlink:title="Difco cornmeal agar" id="ABBRID0EQDDI" xlink:type="simple">CMD</abbrev>, 23–26 mm on <abbrev xmlns:xlink="http://www.w3.org/1999/xlink" xlink:title="malt extract agar" id="ABBRID0EUDDI" xlink:type="simple">MEA</abbrev> and 22–26 mm on SNA. Aerial mycelia abundant on <abbrev xmlns:xlink="http://www.w3.org/1999/xlink" xlink:title="potato dextrose agar" id="ABBRID0EYDDI" xlink:type="simple">PDA</abbrev> after 72 h at 25 °C under 12 h photoperiod, forming strands and floccose mat. Conidiation not formed or relatively few. No diffusing pigment or distinctive odour was produced. On <abbrev xmlns:xlink="http://www.w3.org/1999/xlink" xlink:title="malt extract agar" id="ABBRID0E3DDI" xlink:type="simple">MEA</abbrev> after 72 h at 25 °C under 12 h photoperiod, aerial mycelia abundant, floccose. After 7 days, mycelia covered the plate and conidia appeared, effuse, granuliform. On <abbrev xmlns:xlink="http://www.w3.org/1999/xlink" xlink:title="Difco cornmeal agar" id="ABBRID0EAEDI" xlink:type="simple">CMD</abbrev> after 72 h at 25 °C under 12 h photoperiod, aerial mycelia not observed. After 7 days, mycelia covered the plate and conidia developed near the colony margin. On SNA after 72 h at 25 °C under 12 h photoperiod, aerial mycelia not observed. After 7 days, mycelia covered the plate, aerial mycelia floccose and conidia formed, effuse. Conidiophores and branches regularly verticillate, formed a pyramidal structure, each branch terminating in a cruciate whorl of 3–5 phialides. Phialides lageniform, (8.3–)9.9–12.3(–15.1) × (2.0–)2.6–3.2(–3.4) μm (mean = 11.1 × 2.9 μm), 1.1–2.9 μm wide (mean = 1.9 μm) near the base; phialide length/width ratio (2.7–)3.2–4.6(–6.6) (mean = 3.9). Conidia subglobose or obovoidal, (3.5–)3.7–4.3(–4.8) × (3.2–)3.4–3.6(–3.8) μm (mean = 4.0 × 3.5 μm), length/width ratio 1.0–1.3 (mean = 1.1). Chlamydospores not observed.</p><fig id="F7" position="float" orientation="portrait"><object-id xmlns:xlink="http://www.w3.org/1999/xlink" content-type="doi" xlink:type="simple">10.3897/mycokeys.87.76085.figure7</object-id><object-id xmlns:xlink="http://www.w3.org/1999/xlink" content-type="arpha" xlink:type="simple">438538F2-181C-54F1-806C-C342B3C1B8B1</object-id><label>Figure 7.</label><caption><p><italic><tp:taxon-name><tp:taxon-name-part taxon-name-part-type="genus" reg="Trichoderma">Trichoderma</tp:taxon-name-part><tp:taxon-name-part taxon-name-part-type="species" reg="vadicola">vadicola</tp:taxon-name-part></tp:taxon-name></italic><bold>A–D</bold> cultures on different media at 25 °C (<bold>A</bold> on <abbrev xmlns:xlink="http://www.w3.org/1999/xlink" xlink:title="potato dextrose agar" id="ABBRID0E2EDI" xlink:type="simple">PDA</abbrev> after10 days <bold>B</bold> on <abbrev xmlns:xlink="http://www.w3.org/1999/xlink" xlink:title="malt extract agar" id="ABBRID0EBFDI" xlink:type="simple">MEA</abbrev>, after 7 days <bold>C</bold> on <abbrev xmlns:xlink="http://www.w3.org/1999/xlink" xlink:title="Difco cornmeal agar" id="ABBRID0EHFDI" xlink:type="simple">CMD</abbrev> after 7 days <bold>D</bold> on SNA after 7 days) <bold>E–I</bold> conidiophores and phialides <bold>J</bold> conidia. Notes: <bold>E, F, H–J</bold> on <abbrev xmlns:xlink="http://www.w3.org/1999/xlink" xlink:title="malt extract agar" id="ABBRID0ETFDI" xlink:type="simple">MEA</abbrev><bold>G</bold> on SNA <bold>A–J</bold> from WT10708. Scale bars: 10 μm (<bold>E–J</bold>).</p></caption><graphic xmlns:xlink="http://www.w3.org/1999/xlink" xlink:href="mycokeys-87-133-g007.jpg" position="float" orientation="portrait" xlink:type="simple" id="oo_647560.jpg"><uri content-type="original_file" xlink:type="simple">https://binary.pensoft.net/fig/647560</uri></graphic></fig></tp:treatment-sec><tp:treatment-sec sec-type="distribution" id="SECID0ECGDI"><title>Distribution.</title><p>China. Shandong and Yunnan Provinces.</p></tp:treatment-sec><tp:treatment-sec sec-type="Additional specimen examined" id="SECID0EHGDI"><title>Additional specimen examined.</title><p>China. Yunnan, Shangri-La, Pudacuo National Park, 3551 m (altitude), isolated from soil, 21 September 2016, H.T. Yang (WT 10713).</p></tp:treatment-sec><tp:treatment-sec sec-type="notes" id="SECID0EMGDI"><title>Notes.</title><p>Phylogenetically, <italic><tp:taxon-name><tp:taxon-name-part taxon-name-part-type="genus" reg="Trichoderma">Trichoderma</tp:taxon-name-part><tp:taxon-name-part taxon-name-part-type="species" reg="vadicola">vadicola</tp:taxon-name-part></tp:taxon-name></italic> is related to <italic><tp:taxon-name><tp:taxon-name-part taxon-name-part-type="genus" reg="Trichoderma">T.</tp:taxon-name-part><tp:taxon-name-part taxon-name-part-type="species" reg="caerulescens">caerulescens</tp:taxon-name-part></tp:taxon-name></italic> in the <tp:taxon-name><tp:taxon-name-part taxon-name-part-type="clade">Viride</tp:taxon-name-part></tp:taxon-name> clade (Fig. <xref ref-type="fig" rid="F1">1</xref>), but the sequence similarity of <italic>tef1</italic>-α and <italic>rpb2</italic> between these species was all 95%, with 62 and 60 bp differences amongst 1218 and 1130 bp, respectively. Morphologically, colonies of <italic><tp:taxon-name><tp:taxon-name-part taxon-name-part-type="genus" reg="Trichoderma">T.</tp:taxon-name-part><tp:taxon-name-part taxon-name-part-type="species" reg="vadicola">vadicola</tp:taxon-name-part></tp:taxon-name></italic> and <italic><tp:taxon-name><tp:taxon-name-part taxon-name-part-type="genus" reg="Trichoderma">T.</tp:taxon-name-part><tp:taxon-name-part taxon-name-part-type="species" reg="caerulescens">caerulescens</tp:taxon-name-part></tp:taxon-name></italic> on <abbrev xmlns:xlink="http://www.w3.org/1999/xlink" xlink:title="potato dextrose agar" id="ABBRID0EGIDI" xlink:type="simple">PDA</abbrev> have similar features, such as abundant aerial hyphae, forming strands and a whitish hairy or floccose mat. However, the former <italic><tp:taxon-name><tp:taxon-name-part taxon-name-part-type="genus" reg="Trichoderma">Trichoderma</tp:taxon-name-part><tp:taxon-name-part taxon-name-part-type="species" reg="vadicola">vadicola</tp:taxon-name-part></tp:taxon-name></italic> formed no or relatively few conidia, with the latter forming greyish-bluish patches around the plug. On <abbrev xmlns:xlink="http://www.w3.org/1999/xlink" xlink:title="Difco cornmeal agar" id="ABBRID0EVIDI" xlink:type="simple">CMD</abbrev>, <italic><tp:taxon-name><tp:taxon-name-part taxon-name-part-type="genus" reg="Trichoderma">T.</tp:taxon-name-part><tp:taxon-name-part taxon-name-part-type="species" reg="caerulescens">caerulescens</tp:taxon-name-part></tp:taxon-name></italic> formed peculiar greyish-blue pigment after 1–2 months and conidiophores simply or slightly branched (<xref ref-type="bibr" rid="B28">Jaklitsch et al. 2012</xref>); the former had no observed diffusing pigment and conidiophores branched in a complex manner in pyramidal structure or tree-like.</p></tp:treatment-sec><tp:treatment-sec><!--Section generated to contain objects referenced in tp:taxon-treatment.--><fig id="F1" position="float" orientation="portrait"><object-id xmlns:xlink="http://www.w3.org/1999/xlink" content-type="doi" xlink:type="simple">10.3897/mycokeys.87.76085.figure1</object-id><object-id xmlns:xlink="http://www.w3.org/1999/xlink" content-type="arpha" xlink:type="simple">B4299DC0-CCC1-519C-B6C7-9DFA15E91C13</object-id><label>Figure 1.</label><caption><p>Phylogenetic tree, based on the Maximum Likelihood analysis of the <italic>rpb2</italic> (left; InL = -5930.92) and <italic>tef1</italic>-α (right; InL = -7681.95) dataset. Bootstrap values of Maximum Likelihood (left) and Maximum Parsimony (right) above 50% are indicated at the nodes. The tree is rooted with <italic><tp:taxon-name><tp:taxon-name-part taxon-name-part-type="genus" reg="Protocrea">Protocrea</tp:taxon-name-part><tp:taxon-name-part taxon-name-part-type="species" reg="illinoensis">illinoensis</tp:taxon-name-part></tp:taxon-name></italic> TFC 9698 and <italic><tp:taxon-name><tp:taxon-name-part taxon-name-part-type="genus" reg="Protocrea">P.</tp:taxon-name-part><tp:taxon-name-part taxon-name-part-type="species" reg="farinose">farinose</tp:taxon-name-part></tp:taxon-name></italic> CPK 3144. New species proposed here are indicated in bold. The type strains are indicated with an asterisk (*) after the strain number. Results of the pairwise sequence similarity are illustrated on the dashed lines between the query strain and its closely-related species (arrows point to the reference strains).</p></caption><graphic xmlns:xlink="http://www.w3.org/1999/xlink" xlink:href="mycokeys-87-133-g001.jpg" position="float" orientation="portrait" xlink:type="simple" id="oo_647554.jpg"><uri content-type="original_file" xlink:type="simple">https://binary.pensoft.net/fig/647554</uri></graphic></fig></tp:treatment-sec><ref-list><ref id="B28"><mixed-citation xmlns:xlink="http://www.w3.org/1999/xlink" xlink:type="simple"><person-group><name name-style="western"><surname>Jaklitsch</surname><given-names>WM</given-names></name><name name-style="western"><surname>Stadler</surname><given-names>M</given-names></name><name name-style="western"><surname>Voglmayr</surname><given-names>H</given-names></name></person-group> (<year>2012</year>) <article-title>Blue pigment in <italic><tp:taxon-name><tp:taxon-name-part taxon-name-part-type="genus">Hypocrea</tp:taxon-name-part><tp:taxon-name-part taxon-name-part-type="species">caerulescens</tp:taxon-name-part></tp:taxon-name></italic> sp. nov. and two additional new species in sect. <tp:taxon-name><tp:taxon-name-part taxon-name-part-type="section">Trichoderma</tp:taxon-name-part></tp:taxon-name>.</article-title><source>Mycologia</source><volume>104</volume>: <fpage>925</fpage>–<lpage>941</lpage>. <ext-link xlink:href="10.3852/11-327" ext-link-type="doi" xlink:type="simple">https://doi.org/10.3852/11-327</ext-link></mixed-citation></ref></ref-list></tp:taxon-treatment>
